# Supplementary material for: Primary Effusion Lymphoma: A Timely Review on the Association with HIV, HHV8, and EBV
Source: Diagnostics (Basel). 2022 Mar 15;12(3):713. doi: 10.3390/diagnostics12030713 (PMC8947353; doi:10.3390/diagnostics12030713)
Supplement: Supplementary file 1 [file diagnostics-12-00713-s001.zip]

Archive with 1 entries (1 files):
- diagnostics-1620664-supplementary.pdf
